# Supplementary material for: EGFR/ErbB Inhibition Promotes OPC Maturation up to Axon Engagement by Co-Regulating PIP2 and MBP
Source: Cells. 2019 Aug 6;8(8):844. doi: 10.3390/cells8080844 (PMC6721729; doi:10.3390/cells8080844)
Supplement: Supplementary file 1 [file cells-08-00844-s001.zip]

Archive with 5 entries (5 files):
- Supplementary/Figure S1.tif
- Supplementary/Figure S2.tif
- Supplementary/Figure S3.tif
- Supplementary/Table S1.xlsx
- Supplementary/Table S2.docx
