# Supplementary material for: EGFR/ErbB Inhibition Promotes OPC Maturation up to Axon Engagement by Co-Regulating PIP2 and MBP
Source: Cells. 2019 Aug 6;8(8):844. doi: 10.3390/cells8080844 (PMC6721729; doi:10.3390/cells8080844)
Supplement: Supplementary file 1 [file cells-08-00844-s001.zip › Supplementary/Table S1.xlsx]

## Sheet: stitch_interactions
#node1	node2	node1_string_internal_id	node2_string_internal_id	node1_external_id	node2_external_id	neighborhood_on_chromosome	gene_fusion	phylogenetic_cooccurrence	homology	coexpression	experimentally_determined_interaction	database_annotated	automated_textmining	prediction	combined_score
Nr3c1	dexamethasone	2096253	-100003003	10090.ENSMUSP00000025300	-1.CID100003003	0	0	0	0	0	0.973	0.978	0	0	0.999
Drd2	bromocriptine	2106210	-100002443	10090.ENSMUSP00000075170	-1.CID100002443	0	0	0	0	0	0.929	0.978	0	0	0.998
Gak	gefitinib	2099659	-100123631	10090.ENSMUSP00000036705	-1.CID100123631	0	0	0	0	0	0.965	0.922	0	0	0.997
Tpmt	6-mercaptopuri.	2095297	-100667490	10090.ENSMUSP00000021806	-1.CID100667490	0	0	0	0	0	0.800	0.989	0	0	0.997
Gak	erlotinib	2099659	-100176870	10090.ENSMUSP00000036705	-1.CID100176870	0	0	0	0	0	0.970	0.922	0	0	0.997
Oprm1	naloxone	2110704	-100004425	10090.ENSMUSP00000101236	-1.CID100004425	0	0	0	0	0	0.889	0.957	0	0.294	0.996
Oprk1	naloxone	2096775	-100004425	10090.ENSMUSP00000027038	-1.CID100004425	0	0	0	0	0	0.885	0.957	0	0.301	0.996
Egfr	gefitinib	2094834	-100123631	10090.ENSMUSP00000020329	-1.CID100123631	0	0	0	0	0	0.907	0.967	0	0	0.996
Oprd1	naloxone	2102150	-100004425	10090.ENSMUSP00000050077	-1.CID100004425	0	0	0	0	0	0.766	0.957	0	0.264	0.992
Nr3c1	prednisolone	2096253	-100004894	10090.ENSMUSP00000025300	-1.CID100004894	0	0	0	0	0	0.900	0.894	0	0	0.989
Abcb1a	verapamil	2100510	-100002520	10090.ENSMUSP00000041204	-1.CID100002520	0	0	0	0	0	0.588	0.967	0	0	0.986
Dnajc6	erlotinib	2110886	-100176870	10090.ENSMUSP00000102546	-1.CID100176870	0	0	0	0	0	0.913	0.817	0	0	0.983
Dnajc6	gefitinib	2110886	-100123631	10090.ENSMUSP00000102546	-1.CID100123631	0	0	0	0	0	0.905	0.817	0	0	0.982
Drd2	benperidol	2106210	-100016363	10090.ENSMUSP00000075170	-1.CID100016363	0	0	0	0	0	0.896	0.795	0	0	0.978
Egfr	erlotinib	2094834	-100176870	10090.ENSMUSP00000020329	-1.CID100176870	0	0	0	0	0	0.894	0.795	0	0	0.977
Nr3c1	flunisolide	2096253	-100003379	10090.ENSMUSP00000025300	-1.CID100003379	0	0	0	0	0	0.722	0.894	0	0.206	0.969
Nr3c1	budesonide	2096253	-100002462	10090.ENSMUSP00000025300	-1.CID100002462	0	0	0	0	0	0.724	0.894	0	0	0.969
Oprm1	Oprd1	2110704	2102150	10090.ENSMUSP00000101236	10090.ENSMUSP00000050077	0	0	0	0.960	0	0.643	0.900	0	0	0.962
Nr3c1	triamcinolone	2096253	-100005544	10090.ENSMUSP00000025300	-1.CID100005544	0	0	0	0	0	0.538	0.894	0	0.241	0.960
Abcb1a	cyclosporine	2100510	-100002909	10090.ENSMUSP00000041204	-1.CID100002909	0	0	0	0	0	0.670	0.871	0	0	0.956
Nr3c1	fluticasone	2096253	-100062924	10090.ENSMUSP00000025300	-1.CID100062924	0	0	0	0	0	0.757	0.795	0	0	0.948
gefitinib	erlotinib	-100123631	-100176870	-1.CID100123631	-1.CID100176870	0	0	0	0.622	0	0.297	0.900	0	0	0.927
Abcb1a	daunorubicin	2100510	-100002958	10090.ENSMUSP00000041204	-1.CID100002958	0	0	0	0	0	0.228	0.894	0	0	0.915
Oprd1	Oprk1	2102150	2096775	10090.ENSMUSP00000050077	10090.ENSMUSP00000027038	0	0	0	0.963	0	0.165	0.900	0	0	0.912
Oprm1	verapamil	2110704	-100002520	10090.ENSMUSP00000101236	-1.CID100002520	0	0	0	0	0	0.164	0.894	0	0	0.909
Oprm1	Oprk1	2110704	2096775	10090.ENSMUSP00000101236	10090.ENSMUSP00000027038	0	0	0	0.964	0	0.119	0.900	0	0	0.908
Drd2	Oprk1	2106210	2096775	10090.ENSMUSP00000075170	10090.ENSMUSP00000027038	0	0	0	0.646	0.104	0	0.900	0	0	0.906
Drd2	Oprd1	2106210	2102150	10090.ENSMUSP00000075170	10090.ENSMUSP00000050077	0	0	0	0.632	0	0	0.900	0	0	0.899
Oprm1	Drd2	2110704	2106210	10090.ENSMUSP00000101236	10090.ENSMUSP00000075170	0	0	0	0.638	0	0	0.900	0	0	0.899
Tpmt	azathioprine	2095297	-100002265	10090.ENSMUSP00000021806	-1.CID100002265	0	0	0	0	0	0	0.894	0	0	0.894
doxorubicin	daunorubicin	-100001690	-100002958	-1.CID100001690	-1.CID100002958	0	0	0	0.988	0	0.201	0.800	0	0	0.835
Nr3c1	halcinonide	2096253	-100003553	10090.ENSMUSP00000025300	-1.CID100003553	0	0	0	0	0	0.782	0	0	0.216	0.824
Oprd1	verapamil	2102150	-100002520	10090.ENSMUSP00000050077	-1.CID100002520	0	0	0	0	0	0.164	0.771	0	0	0.803
Nr3c1	amcinonide	2096253	-100002133	10090.ENSMUSP00000025300	-1.CID100002133	0	0	0	0	0	0	0.795	0	0	0.795
Nr3c1	medrysone	2096253	-100004043	10090.ENSMUSP00000025300	-1.CID100004043	0	0	0	0	0	0	0.795	0	0	0.795
Nr3c1	flurandrenolone	2096253	-100003392	10090.ENSMUSP00000025300	-1.CID100003392	0	0	0	0	0	0.724	0	0	0.200	0.773
Abcb1a	itraconazole	2100510	-100003793	10090.ENSMUSP00000041204	-1.CID100003793	0	0	0	0	0	0.765	0	0	0	0.765
Egfr	doxorubicin	2094834	-100001690	10090.ENSMUSP00000020329	-1.CID100001690	0	0	0	0	0	0.103	0.700	0	0	0.722
Nr3c1	fluocinonide	2096253	-100003382	10090.ENSMUSP00000025300	-1.CID100003382	0	0	0	0	0	0.722	0	0	0.222	0.722
Nr3c1	cyclosporine	2096253	-100002909	10090.ENSMUSP00000025300	-1.CID100002909	0	0	0	0	0	0	0.700	0	0	0.700
Abcb1a	doxorubicin	2100510	-100001690	10090.ENSMUSP00000041204	-1.CID100001690	0	0	0	0	0	0	0.700	0	0	0.700
Drd2	bromperidol	2106210	-100002448	10090.ENSMUSP00000075170	-1.CID100002448	0	0	0	0	0	0.603	0	0	0	0.603
Oprk1	bromocriptine	2096775	-100002443	10090.ENSMUSP00000027038	-1.CID100002443	0	0	0	0	0	0.312	0.302	0	0	0.506
Oprd1	bromocriptine	2102150	-100002443	10090.ENSMUSP00000050077	-1.CID100002443	0	0	0	0	0	0.312	0.302	0	0	0.505
Oprm1	bromocriptine	2110704	-100002443	10090.ENSMUSP00000101236	-1.CID100002443	0	0	0	0	0	0.312	0.302	0	0	0.505
Drd2	naloxone	2106210	-100004425	10090.ENSMUSP00000075170	-1.CID100004425	0	0	0	0	0	0.339	0.269	0	0	0.502
clotrimazole	itraconazole	-100002812	-100003793	-1.CID100002812	-1.CID100003793	0	0	0	0	0	0.488	0	0	0	0.488
Oprk1	benperidol	2096775	-100016363	10090.ENSMUSP00000027038	-1.CID100016363	0	0	0	0	0	0.312	0.269	0	0	0.482
Oprm1	benperidol	2110704	-100016363	10090.ENSMUSP00000101236	-1.CID100016363	0	0	0	0	0	0.312	0.269	0	0	0.482
Oprd1	benperidol	2102150	-100016363	10090.ENSMUSP00000050077	-1.CID100016363	0	0	0	0	0	0.312	0.269	0	0	0.482
Abcb1a	clotrimazole	2100510	-100002812	10090.ENSMUSP00000041204	-1.CID100002812	0	0	0	0	0	0.459	0	0	0	0.460
Drd2	nefazodone	2106210	-100004449	10090.ENSMUSP00000075170	-1.CID100004449	0	0	0	0	0	0.231	0.302	0	0	0.447
Oprm1	nefazodone	2110704	-100004449	10090.ENSMUSP00000101236	-1.CID100004449	0	0	0	0	0	0.231	0.302	0	0	0.447
Oprd1	nefazodone	2102150	-100004449	10090.ENSMUSP00000050077	-1.CID100004449	0	0	0	0	0	0.231	0.302	0	0	0.447
Oprk1	nefazodone	2096775	-100004449	10090.ENSMUSP00000027038	-1.CID100004449	0	0	0	0	0	0.231	0.302	0	0	0.447
Drd2	verapamil	2106210	-100002520	10090.ENSMUSP00000075170	-1.CID100002520	0	0	0	0	0	0.164	0.302	0	0	0.400
Oprk1	verapamil	2096775	-100002520	10090.ENSMUSP00000027038	-1.CID100002520	0	0	0	0	0	0.164	0.302	0	0	0.400
